# Supplementary material for: Perception Accuracy of a Multi-Channel Tactile Feedback System for Assistive Technology
Source: Sensors (Basel). 2022 Nov 19;22(22):8962. doi: 10.3390/s22228962 (PMC9695395; doi:10.3390/s22228962)
Supplement: Supplementary file 1 [file sensors-22-08962-s001.zip]

Archive with 1 entries (1 files):
- sensors-1953795-supplementary.pdf
